# Supplementary material for: Flexible ureteroscopy for renal stone without preoperative ureteral stenting shows good prognosis
Source: PeerJ. 2016 Nov 29;4:e2728. doi: 10.7717/peerj.2728 (PMC5131619; doi:10.7717/peerj.2728)
Supplement: Supplemental Information 1 [file peerj-04-2728-s001.xlsx]

## Sheet: 未留置支架成功手术100例+10例失败
ID	gender	age	weight	height	side	BMI	stone size	stone number	prestenting	Anaesthesia	urine culture	hydronephrosis	history of stone passage	primary success		history of stenting
1002402775	F	45	80	157	R	32.4557	2.6	3	F	C	Y	N	0	1		1
1003244081	F	57	75	158	R	30.0433	2.9	2	F	C	Y	N	0	1		0
1003887408	F	42	70	155	L	29.1363	0.8	1	F	G	Y	N	0	1		0
1003625874	F	53	71	158	L	28.441	1.9	1	F	G	Y	N	1	1		0
1003275995	M	48	82	170	R	28.3737	1.8	1	F	G	Y	N	1	1		0
1004324866	M	63	80	168	L	28.3447	1	1	F	C	Y	H	0	1		0
1002995484	M	31	80	168	L	28.3447	1.8	1	F	G	Y	H	0	1		0
1002106205	M	34	89	179	R	27.7769	2	1	F	C	Y	H	0	1		0
1002529512	M	62	80	170	L	27.6817	1	1	F	C	Y	H	0	1		1
0Z851973	M	31	75	165	L	27.5482	1.5	1	F	C	Y	H	0	1		1
1001916547	F	51	60	150	R	26.6667	2.3	1	F	G	Y	H	1	1		0
1002972528	F	39	64	155	L	26.6389	1.3	1	F	G	P	H	0	1		0
1004119215	M	65	75	168	R	26.5731	2.2	1	F	G	Y	N	0	1		0
1002481411	F	53	68	160	L	26.5625	1.6	2	F	G	Y	N	0	1		1
1002118196	M	57	81	175	L	26.449	2	1	F	C	Y	N	0	1		0
1003151845	M	45	76	170	L	26.2976	3	2	F	C	P	N	1	1		0
1004154937	F	46	65	158	L	26.0375	0.8	1	F	G	Y	N	0	1		1
1002118563	M	41	70	164	L	26.0262	1.9	3	F	G	P	H	0	1		0
1002756902	M	52	69	163	R	25.9701	2	1	F	C	Y	N	0	1		0
1003363616	M	43	73	168	L	25.8645	1.8	2	F	G	Y	H	0	1		0
1002832901	M	52	73	168	L	25.8645	1.7	2	F	G	Y	N	0	1		0
1003159101	M	49	76	172	L	25.6896	2.3	2	F	C	Y	H	0	1		1
1002495441	M	75	76	172	L	25.6896	1.2	1	F	G	Y	H	0	1		0
1002548013	M	51	75	171	R	25.6489	1.8	1	F	C	Y	H	1	1		0
1002692935	M	36	84	181	R	25.6402	2	1	F	C	Y	N	0	1		0
1003566498	M	53	74	170	L	25.6055	1.8	1	F	C	Y	N	0	1		1
1003959445	F	60	61.5	155	R	25.5983	2.5	2	F	G	Y	H	0	1		0
1002756090	M	72	70	166	R	25.4028	1.7	1	F	C	Y	N	0	1		0
1002996104	F	42	65	160	R	25.3906	0.8	1	F	C	Y	N	0	1		0
1001719376	M	35	75	172	R	25.3515	1.6	2	F	C	Y	N	0	1		0
1003696560	F	56	57	150	L	25.3333	1.1	1	F	G	Y	N	0	1		0
1003391544	M	53	74	171	R	25.3069	3.2	3	F	C	Y	N	0	1		1
1002653742	F	38	63	158	L	25.2363	2.9	2	F	C	Y	N	0	1		0
1002135504	M	54	78	176	R	25.1808	1.6	1	F	C	Y	H	1	1		0
1004288846	F	37	67.5	164	R	25.0967	1.05	1	F	G	Y	N	0	1		0
1004042728	M	59	75	173	R	25.0593	2.6	1	F	G	Y	N	0	1		1
1003593449	F	66	60	155	L	24.974	2.2	1	F	G	Y	H	0	1		0
947866	M	71	72	170	R	24.9135	1.3	1	F	G	Y	N	0	1		1
1002567126	M	58	70	168	L	24.8016	1.6	2	F	C	Y	H	0	1		0
1002378112	M	25	79	179	L	24.6559	0.9	1	F	C	Y	H	1	1		0
1003434052	M	63	75	175	L	24.4898	4.1	3	F	C	Y	N	0	1		0
1002567739	F	52	61	158	L	24.4352	1.3	1	F	G	Y	H	0	1		0
652315	F	59	61	158	L	24.4352	1.2	1	F	C	Y	N	0	1		1
1004169565	M	43	78	179	L	24.3438	2.6	4	F	C	Y	N	1	1		0
1274172	M	67	72	172	R	24.3375	1.4	1	F	G	Y	N	0	1		1
1003670553	F	41	57.5	154	L	24.2452	2.2	1	F	G	Y	H	0	1		0
1004017128	F	54	62	160	R	24.2188	1	1	F	G	P	H	0	1		0
1003581922	M	18	75	176	L	24.2123	2.3	1	F	G	Y	N	0	1		0
1003938050	F	53	65	164	R	24.1672	1.9	1	F	G	Y	N	0	1		0
1003689951	M	61	65	165	L	23.8751	2.1	1	F	G	Y	H	0	1		0
1003565462	M	30	65	165	R	23.8751	0.9	1	F	C	Y	N	0	1		0
1003576158	M	73	67	168	L	23.7387	1.8	1	F	G	Y	N	0	1		0
1002802761	F	50	57	155	R	23.7253	1.8	1	F	C	Y	N	0	1		0
1004150007	M	26	73	176	R	23.5666	2.3	2	F	C	Y	N	0	1		0
1004174308	M	43	68	170	L	23.5294	1.7	1	F	G	Y	H	0	1		0
1003676385	F	47	60	160	L	23.4375	1.9	1	F	C	Y	H	0	1		0
1004403841	M	65	67	170	R	23.1834	1.6	1	F	G	Y	N	0	1		0
1002662245	M	65	63	165	L	23.1405	1.9	1	F	C	Y	N	0	1		0
1003410184	M	48	63.5	166	R	23.044	4.3	4	F	G	Y	N	0	1		1
1003694415	M	48	71	176	L	22.921	1.4	1	F	G	Y	N	0	1		0
1003587159	F	44	55	155	L	22.8928	1.7	1	F	G	Y	N	0	1		0
1040423	M	43	70	175	L	22.8571	1.5	1	F	C	Y	N	0	1		1
1004203803	M	37	66	170	R	22.8374	2.3	2	F	G	Y	N	0	1		0
1002351154	M	35	68	173	R	22.7204	2	1	F	C	P	H	1	1		0
1002265962	M	23	70	176	L	22.5981	1.5	1	F	C	Y	N	0	1		0
1002368569	F	49	54	155	L	22.4766	1.6	1	F	C	Y	N	0	1		1
1003774703	M	60	58	161	R	22.3757	1.8	1	F	C	Y	N	0	1		0
1002902108	M	34	64	170	R	22.1453	1	1	F	C	Y	H	0	1		0
1002643695	F	24	60	165	R	22.0386	1.2	1	F	C	Y	H	0	1		0
1001456	M	62	71	180	L	21.9136	4.4	3	F	C	Y	H	0	1		1
1002504279	F	45	56	160	L	21.875	1	1	F	G	Y	N	0	1		0
1090769	M	29	63	170	R	21.7993	2.3	3	F	G	Y	N	0	1		0
1055455	F	58	55.5	160	L	21.6797	0.8	1	F	G	Y	N	0	1		0
1003486827	M	54	64	172	L	21.6333	1.2	1	F	C	Y	H	0	1		0
1002527087	F	45	54	158	R	21.6311	2.5	1	F	C	Y	N	0	1		0
1002109359	M	17	70	180	L	21.6049	3.5	2	F	C	P	H	0	1		0
1002484896	F	43	55	160	R	21.4844	2.2	4	F	C	Y	N	0	1		0
1003573172	M	61	51	155	L	21.2279	2.6	2	F	C	Y	H	0	1		0
1003098795	M	48	54	160	R	21.0938	1.1	1	F	C	Y	N	0	1		0
1002760311	M	48	62	172	L	20.9573	1.6	1	F	C	Y	N	0	1		0
1004114879	F	47	51	156	R	20.9566	1.4	1	F	G	P(+)	H	0	1		0
1004128479	F	62	50	155	R	20.8117	3.5	4	F	C	Y	H	0	1		0
1002439984	F	47	50	155	R	20.8117	0.8	1	F	G	Y	N	0	1		0
1003075727	M	48	60	170	L	20.7612	1.3	1	F	C	Y	H	0	1		0
1002743508	M	47	63.5	175	L	20.7347	1.5	1	F	C	Y	H	0	1		0
1003774999	F	53	53	160	L	20.7031	1.2	1	F	G	Y	N	0	1		0
1003640401	M	32	61	173	R	20.3816	1.2	1	F	G	Y	N	0	1		0
1003333190	F	41	50.5	158	R	20.2291	2.7	2	F	C	Y	N	0	1		0
1003602561	F	39	54	165	R	19.8347	1.2	1	F	G	Y	H	0	1		0
1002745480	F	61	49	158	R	19.6283	2.9	2	F	G	Y	N	0	1		0
1003783746	M	63	55	170	R	19.0311	1	1	F	C	Y	H	0	1		0
1003692844	M	37	55	170	R	19.0311	2.8	4	F	G	Y	N	0	1		1
1003958554	F	27	48	162	R	18.2899	1.4	1	F	G	Y	H	0	1		0
1004216611	F	18	48	163	L	18.0662	1.7	1	F	G	Y	H	0	1		0
1003401246	M	57	52	170	R	17.9931	1.1	1	F	G	Y	N	0	1		0
1002947894	F	30	43	157	L	17.4449	1.2	1	F	C	Y	N	0	1		0
1002471854	M	68	49	170	R	16.955	2	2	F	C	Y	N	1	1		0
1003538626	M	48	48	169	L	16.8061	3	2	F	C	Y	N	0	1		0
1003508152	M	69	45	168	L	15.9439	1.1	1	F	G	Y	N	0	1		0
1004229203	M	38	86	174	L	28.4053	1.2	1	F	G	Y	H	0	1		0
2001035148	F	28	53	162	L	20.1951	1.4	1	F	G	Y	N	0	2		0
1003719658	F	35	68	162	R	25.9107	1.2	1	F	G	Y	H	0	2		0
1002999596	M	50	69.5	168	R	24.6244	2.4	1	F	C	Y	H	0	2		0
1003995773	F	51	62	163	R	23.3355	1.9	2	F	G	P	H	0	2		1
1004022652	M	26	50	162	L	19.052	1.7	2	F	G	Y	N	0	2		0
1004017128	F	54	62	155	L	25.8065	2.7	4	F	G	P	H	0	2		0
1002298716	M	20	70	179	L	21.847	3	4	F	C	Y	N	0	2		0
1003431159	F	53	70	160	L	27.3438	1.4	1	F	G	Y	H	0	2		0
1003581434	M	44	75	170	R	25.9516	2.4	2	F	C	Y	H	0	2		0
1002971422	M	44	73	171	R	24.9649	1.7	1	F	C	Y	H	0	2		0
