# Supplementary material for: Flexible ureteroscopy for renal stone without preoperative ureteral stenting shows good prognosis
Source: PeerJ. 2016 Nov 29;4:e2728. doi: 10.7717/peerj.2728 (PMC5131619; doi:10.7717/peerj.2728)
Supplement: Supplemental Information 2 [file peerj-04-2728-s002.xlsx]

## Sheet: Sheet1
gender	age	weight	height	side	BMI	stone size	stone number	prestenting	Anaesthesia	operative time	postoperative fever	stone free	urine culture	hydronephrosis
M	55	90	155	L	37.461	0.8	1	S	C	95	0	S	Y	N
F	45	80	157	R	32.4557	2.6	3	F	C	90	0	S	Y	N
F	64	82	162	L	31.2452	1.5	1	S	G	90	1	S	Y	H
M	43	89	171	R	30.4367	0.9	1	S	C	30	0	S	Y	N
F	57	75	158	R	30.0433	2.9	2	F	C	80	0	S	Y	N
F	42	70	155	L	29.1363	0.8	1	F	G	30	0	S	Y	N
M	48	86	172	L	29.0698	1.5	1	S	G	55	0	S	Y	N
M	42	86	173	L	28.7347	1.5	1	S	G	35	0	S	P	H
F	53	71	158	L	28.441	1.9	1	F	G	85	0	S	Y	N
M	38	86	174	L	28.4053	1.2	1	F(non)	G(General)	55	0	S(yes)	Y(-)	H(+)
M	48	82	170	R	28.3737	1.8	1	F	G	110	0	F	Y	N
M	63	80	168	L	28.3447	1	1	F	C	25	0	S	Y	H
M	31	80	168	L	28.3447	1.8	1	F	G	60	0	F(no)	Y	H
M	27	79	167	L	28.3266	1.3	1	S	G	50	0	S	P	H
M	36	75	163	R	28.2284	1.5	1	S	G	45	0	S	Y	N
M	40	79.5	169	L	27.8352	2.3	3	S	G	50	0	F	P	H
M	34	89	179	R	27.7769	2	1	F	C	130	0	F	Y	H
M	61	85	175	L	27.7551	2.6	2	S	G	170	0	S	P	H
M	56	82	172	L	27.7177	1.6	1	S	C	75	0	S	Y	N
M	62	80	170	L	27.6817	1	1	F	C	120	0	S	Y	H
M	31	75	165	L	27.5482	1.5	1	F	C	45	0	S	Y	H
F	58	73	163	L	27.4756	1.9	1	S	C	45	0	S	Y	N
F	44	70	160	L	27.3438	1.2	1	S	C	60	0	S	Y	H
M	51	72	163	L	27.0993	2.1	1	S	C	90	0	S	Y	H
F	51	60	150	R	26.6667	2.3	1	F	G	165	0	S	Y	H
F	39	64	155	L	26.6389	1.3	1	F	G	40	0	S	P	H
M	65	75	168	R	26.5731	2.2	1	F	G	70	0	S	Y	N
F	58	68	160	L	26.5625	1	1	S	G	65	1	S	Y	H
F	53	68	160	L	26.5625	1.6	2	F	G	65	1	F	Y	N
M	57	81	175	L	26.449	2	1	F	C	110	0	S	Y	N
F	55	65	157	R	26.3702	2.9	3	S	G	60	0	S	Y	N
F	55	65	157	R	26.3702	2.8	3	S	G	55	0	F	Y	N
M	45	76	170	L	26.2976	3	2	F	C	90	0	S	P	N
F	46	65	158	L	26.0375	0.8	1	F	G	55	0	S	Y	N
M	41	70	164	L	26.0262	1.9	3	F	G	70	0	S	P	H
M	52	69	163	R	25.9701	2	1	F	C	45	0	S	Y	N
M	43	73	168	L	25.8645	1.8	2	F	G	30	0	F	Y	H
M	52	73	168	L	25.8645	1.7	2	F	G	75	0	S	Y	N
M	49	80	176	R	25.8264	1.2	1	S	G	55	0	S	Y	N
M	49	76	172	L	25.6896	2.3	2	F	C	40	0	S	Y	H
M	75	76	172	L	25.6896	1.2	1	F	G	17	1	S	Y	H
M	51	75	171	R	25.6489	1.8	1	F	C	70	0	S	Y	H
M	36	84	181	R	25.6402	2	1	F	C	120	0	S	Y	N
M	53	74	170	L	25.6055	1.8	1	F	C	50	0	F	Y	N
F	60	61.5	155	R	25.5983	2.5	2	F	G	50	0	S	Y	H
F	65	62	156	L	25.4767	4	1	S	C	100	0	F	P	H
M	72	70	166	R	25.4028	1.7	1	F	C	40	1	S	Y	N
F	42	65	160	R	25.3906	0.8	1	F	C	45	0	S	Y	N
M	35	75	172	R	25.3515	1.6	2	F	C	60	0	S	Y	N
M	44	75	172	L	25.3515	0.8	1	S	C	30	0	S	Y	N
F	56	57	150	L	25.3333	1.1	1	F	G	30	0	S	Y	N
M	53	74	171	R	25.3069	3.2	3	F	C	100	0	S	Y	N
F	38	63	158	L	25.2363	2.9	2	F	C	130	0	S	Y	N
M	54	78	176	R	25.1808	1.6	1	F	C	85	0	S	Y	H
F	62	70	167	R	25.0995	2.1	1	S	G	70	1	S	P	N
F	37	67.5	164	R	25.0967	1.05	1	F	G	90	0	S	Y	N
M	59	75	173	R	25.0593	2.6	1	F	G	60	1	F	Y	N
F	66	60	155	L	24.974	2.2	1	F	G	55	0	S	Y	H
M	71	72	170	R	24.9135	1.3	1	F	G	40	0	S	Y	N
M	58	70	168	L	24.8016	1.6	2	F	C	120	0	F	Y	H
M	25	79	179	L	24.6559	0.9	1	F	C	70	0	S	Y	H
M	63	75	175	L	24.4898	4.1	3	F	C	65	0	F	Y	N
F	52	61	158	L	24.4352	1.3	1	F	G	35	0	S	Y	H
F	59	61	158	L	24.4352	1.2	1	F	C	65	0	S	Y	N
M	43	78	179	L	24.3438	2.6	4	F	C	100	0	S	Y	N
M	56	72	172	L	24.3375	1.5	1	S	G	60	1	S	P	H
M	52	72	172	R	24.3375	2.2	4	S	C	65	0	F	P	H
M	67	72	172	R	24.3375	1.4	1	F	G	60	0	S	Y	N
M	59	71	171	R	24.281	4.2	4	S	G	105	0	F	Y	H
F	41	57.5	154	L	24.2452	2.2	1	F	G	40	0	F	Y	H
F	54	62	160	R	24.2188	1	1	F	G	100	0	S	P	H
F	40	62	160	L	24.2188	2.7	4	S	G	95	0	F	Y	N
M	18	75	176	L	24.2123	2.3	1	F	G	75	0	S	Y	N
F	53	65	164	R	24.1672	1.9	1	F	G	65		F	Y	N
M	38	68	168	R	24.093	0.6	1	S	G	40	0	S	Y	N
F	49	60	158	R	24.0346	1.1	2	S	G	50	0	S	Y	N
M	61	65	165	L	23.8751	2.1	1	F	G	35	0	S	Y	H
M	30	65	165	R	23.8751	0.9	1	F	C	35	0	S	Y	N
F	47	61	160	L	23.8281	2.8	3	S	C	140	1	F	Y	N
M	73	67	168	L	23.7387	1.8	1	F	G	25	0	S	Y	N
F	50	57	155	R	23.7253	1.8	1	F	C	135	0	F	Y	N
F	73	59	158	R	23.634	1.7	1	S	G	80	0	S	Y	N
M	26	73	176	R	23.5666	2.3	2	F	C	115	0	F	Y	N
M	43	68	170	L	23.5294	1.7	1	F	G	120	0	S	Y	H
F	55	55	153	L	23.4952	1.6	1	S	C	75	0	S	Y	N
F	47	60	160	L	23.4375	1.9	1	F	C	60	0	S	Y	H
M	60	65	167	R	23.3067	2.7	4	S	G	90	0	F	P	H
M	55	65	167	L	23.3067	1	1	S	C	75	0	S	Y	N
F	63	58	158	L	23.2335	2.1	1	S	G	40	0	S	Y	H
M	65	67	170	R	23.1834	1.6	1	F	G	50	0	S	Y	N
M	48	67	170	L	23.1834	0.8	1	S	G	40	0	S	Y	N
M	65	63	165	L	23.1405	1.9	1	F	C	120	0	F	Y	N
M	48	63.5	166	R	23.044	4.3	4	F	G	150	0	F	Y	N
M	48	71	176	L	22.921	1.4	1	F	G	50	0	S	Y	N
F	63	55	155	R	22.8928	2.4	3	S	G	60	0	S	Y	N
F	44	55	155	L	22.8928	1.7	1	F	G	63	0	F	Y	N
M	43	70	175	L	22.8571	1.5	1	F	C	105	0	S	Y	N
M	37	66	170	R	22.8374	2.3	2	F	G	35	0	S	Y	N
F	51	57	158	R	22.8329	1.8	4	S	C	20	0	F	Y	N
M	35	68	173	R	22.7204	2	1	F	C	55	0	S	P	H
M	48	67	172	L	22.6474	1	1	S	G	40	0	S	Y	N
M	23	70	176	L	22.5981	1.5	1	F	C	35	0	S	Y	N
F	70	54	155	R	22.4766	2	1	S(stenting)	G	80	1	S	Y	H
F	49	54	155	L	22.4766	1.6	1	F	C	70	1	F	Y	N
M	61	71	178	L	22.4088	1.75	1	S	C	50	0	S	Y	N
F	52	61	165	R	22.4059	1	1	S	G	55	0	S	P	H
M	60	58	161	R	22.3757	1.8	1	F	C	90	0	F	Y	N
M	34	64	170	R	22.1453	1	1	F	C	100	0	S	Y	H
M	62	70	178	L	22.0932	1	1	S	G	55	0	S	Y	N
F	24	60	165	R	22.0386	1.2	1	F	C	40	0	S	Y	H
M	75	60	165	R	22.0386	1.2	1	S	C	40	1	S	P	N
F	45	62	168	L	21.9671	0.9	1	S	C	75	0	S	Y	N
M	62	71	180	L	21.9136	4.4	3	F	C	105	0	S	Y	H
M	32	56	160	R	21.875	0.9	1	S	C	70	0	S	P	H
F	45	56	160	L	21.875	1	1	F	G	60	1	S	Y	N(-)
M	20	70	179	L	21.847	3	4	S	C	50	0	F	Y	N
M	29	63	170	R	21.7993	2.3	3	F	G	80	0	S	Y	N
F	58	55.5	160	L	21.6797	0.8	1	F	G	45	0	S	Y	N
M	54	64	172	L	21.6333	1.2	1	F	C	25	0	F	Y	H
F	45	54	158	R	21.6311	2.5	1	F	C	60	0	S	Y	N
M	44	54	158	L	21.6311	3	2	S	C	70	1	S	P	N
M	17	70	180	L	21.6049	3.5	2	F	C	75	0	S	P	H
M	52	58	164	R	21.5645	2.4	1	S	C	120	0	S	Y	H
F	43	55	160	R	21.4844	2.2	4	F	C	70	0	F	Y	N
F	68	54.5	160	R	21.2891	2.3	1	S	G	50	0	S	Y	N
M	61	51	155	L	21.2279	2.6	2	F	C	50	0	F	Y	H
F	39	52	157	L	21.0962	1	1	S	C	95	0	S	Y	N
M	48	54	160	R	21.0938	1.1	1	F	C	40	0	S	Y	N
M	48	62	172	L	20.9573	1.6	1	F	C	70	0	F	Y	N
F	47	51	156	R	20.9566	1.4	1	F	G	60	0	S	P(+)	H
F	62	50	155	R	20.8117	3.5	4	F	C	100	0	F	Y	H
F	47	50	155	R	20.8117	0.8	1	F	G	45	0	S	Y	N
M	64	63	174	R	20.8086	1.9	1	S	C	90	0	S	Y	N
M	48	60	170	L	20.7612	1.3	1	F	C	80	0	S	Y	H
M	47	63.5	175	L	20.7347	1.5	1	F	C	75	0	S	Y	H
F	53	53	160	L	20.7031	1.2	1	F	G	40	0	S	Y	N
M	32	61	173	R	20.3816	1.2	1	F	G	45	0	S	Y	N
F	41	50.5	158	R	20.2291	2.7	2	F	C	130	0	S	Y	N
F	39	54	165	R	19.8347	1.2	1	F	G	50	0	S	Y	H
M	21	57	170	L	19.7232	2.1	1	S	C	105	0	S	Y	N
F	61	49	158	R	19.6283	2.9	2	F	G	95	0	S	Y	N
F	59	47	155	L	19.563	2	1	S	G	25	1	S	Y	N
F	45	50	160	R	19.5312	3.2	4	S	C	60	0	F	Y	N
M	26	50	162	L	19.052	1.7	2	S	G	70	0	F	Y	N
M	63	55	170	R	19.0311	1	1	F	C(Epidural)	65	0	S	Y	H
M	37	55	170	R	19.0311	2.8	4	F	G	20	0	F	Y	N
F	27	48	162	R	18.2899	1.4	1	F	G	55	0	S	Y	H
F	34	45	157	R	18.2563	1.5	1	S	C	190	1	S	Y	H
F	18	48	163	L	18.0662	1.7	1	F	G	50	0	S	Y	H
M	57	52	170	R	17.9931	1.1	1	F	G	80	0	S	Y	N
M	31	47	162	L	17.9089	1.4	1	S	G	100	0	S	Y	N
M	74	51	170	R	17.6471	1.2	1	S	C	90	0	S	Y	H
F	30	43	157	L	17.4449	1.2	1	F	C	45	0	S	Y	N
M	68	49	170	R	16.955	2	2	F	C	120	0	S	Y	N
M	48	48	169	L	16.8061	3	2	F	C	55	0	F	Y	N
M	69	45	168	L	15.9439	1.1	1	F	G	115	0	S	Y	N
